# Supplementary material for: The Cost-Effectiveness of the SMART Work & Life Intervention for Reducing Sitting Time
Source: Int J Environ Res Public Health. 2022 Nov 11;19(22):14861. doi: 10.3390/ijerph192214861 (PMC9690649; doi:10.3390/ijerph192214861)
Supplement: Supplementary file 1 [file ijerph-19-14861-s001.zip]

Archive with 1 entries (1 files):
- ijerph-1998386-supplementary.pdf
